# Supplementary material for: Electrospun Methacrylated Gelatin/Poly(L-Lactic Acid) Nanofibrous Hydrogel Scaffolds for Potential Wound Dressing Application
Source: Nanomaterials (Basel). 2021 Dec 21;12(1):6. doi: 10.3390/nano12010006 (PMC8746433; doi:10.3390/nano12010006)
Supplement: Supplementary file 1 [file nanomaterials-12-00006-s001.zip]

Archive with 3 entries (2 files):
- nanomaterials-1501514-supplementary/
- nanomaterials-1501514-supplementary/Supplemental Video S1.mp4
- nanomaterials-1501514-supplementary/Supplemental Video S2.mp4
